# Supplementary material for: Mechanistic PK-PD model of alendronate treatment of postmenopausal osteoporosis predicts bone site-specific response
Source: Front Bioeng Biotechnol. 2022 Aug 17;10:940620. doi: 10.3389/fbioe.2022.940620 (PMC9428150; doi:10.3389/fbioe.2022.940620)
Supplement: Supplementary file 2 [file DataSheet2.ZIP]

Archive with 15 entries (14 files):
- BCPM_alendronate/
- BCPM_alendronate/fu_bi_NO_PTH.m
- BCPM_alendronate/fu_bonecelldynamics_wSclAb.m
- BCPM_alendronate/FU_mat2vec.m
- BCPM_alendronate/fu_micromech_V3.m
- BCPM_alendronate/fu_modelparameters.m
- BCPM_alendronate/fu_PTH.m
- BCPM_alendronate/fu_Scl.m
- BCPM_alendronate/FU_sv.m
- BCPM_alendronate/fu_TGFbe.m
- BCPM_alendronate/FU_vec2mat.m
- BCPM_alendronate/fu_WNT.m
- BCPM_alendronate/init_modelparameters.m
- BCPM_alendronate/Main_bone_model.m
- BCPM_alendronate/Readme.txt
