# Supplementary material for: Mechanistic PK-PD model of alendronate treatment of postmenopausal osteoporosis predicts bone site-specific response
Source: Front Bioeng Biotechnol. 2022 Aug 17;10:940620. doi: 10.3389/fbioe.2022.940620 (PMC9428150; doi:10.3389/fbioe.2022.940620)
Supplement: Supplementary file 2 [file DataSheet2.ZIP › BCPM_alendronate/fu_bi_NO_PTH.m]

function Pi_NO_PTH=fu_bi_NO_PTH(Pi_eps_act,Deg_NO,P_NO_d,Beta_NO,Beta_NO_0,Beta_PTH,Deg_PTH,P_PTH_d,Pi_eps_act_stst,OCY_conc,OCY_conc_0)
 
% This function calculates the NO + PTH activator/repressor function values 
aa = 2;
KD_PTH_act=0.65;
coeff1 = 0.450454;
coeff2 = 0.900909;
NO_max = 2e+8;

PTH_tot    = (Beta_PTH+P_PTH_d)/Deg_PTH;
NO_tot = (Beta_NO*Pi_eps_act*OCY_conc+P_NO_d)/(Deg_NO+Beta_NO*Pi_eps_act*OCY_conc/NO_max);

NO_eq = (Beta_NO_0*Pi_eps_act_stst*OCY_conc_0)/(Deg_NO+Beta_NO_0*Pi_eps_act_stst*OCY_conc_0/NO_max);
KD_rep_NO=NO_eq/aa;

Pi_PTH_act  = (PTH_tot)/(PTH_tot + KD_PTH_act);
Pi_NO_rep  = 1/(1+ NO_tot/KD_rep_NO);
Pi_NO_PTH_act_rep=coeff1*(Pi_PTH_act + Pi_NO_rep) + coeff2*Pi_PTH_act*Pi_NO_rep;
Pi_NO_PTH = [Pi_NO_PTH_act_rep,PTH_tot,NO_tot];
    
end
