# Supplementary material for: Mechanistic PK-PD model of alendronate treatment of postmenopausal osteoporosis predicts bone site-specific response
Source: Front Bioeng Biotechnol. 2022 Aug 17;10:940620. doi: 10.3389/fbioe.2022.940620 (PMC9428150; doi:10.3389/fbioe.2022.940620)
Supplement: Supplementary file 2 [file DataSheet2.ZIP › BCPM_alendronate/fu_bonecelldynamics_wSclAb.m]

function xdot = fu_bonecelldynamics_wSclAb(Time,CellsVector,ModelParameter)

format long e;

OBp       = CellsVector(1);
OBa       = CellsVector(2);
OCp       = CellsVector(3);
OCa       = CellsVector(4);
fbm       = CellsVector(5);
RANKL     = CellsVector(6);
vm        = CellsVector(7);
dam       = CellsVector(8);
OCY       = CellsVector(9);
AleCC     = CellsVector(10);
Alegut    = CellsVector(11);
AleNCT    = CellsVector(12);
AleBC    = CellsVector(13);
AleUrine  = CellsVector(14);

fvas = 100 - fbm;

%% read model input parameters
init_modelparameters;

%% read simulation parameters
LoadCase = getappdata(0,'LoadCase');
TimeInterval_1 =getappdata(0,'TimeInterval_1');
TimeInterval_2 = getappdata(0,'TimeInterval_2');

%% Degradation of sclerostin after menopause
minimum = 0;
D_Scl_PMO=Deg_Scl*((1-minimum)*exp(-(Time-TimeInterval_1)/(tau_PMO*365)) + minimum);

%% parameters
Beta_Scl=Beta_Scl_0;
Beta_NO=Beta_NO_0;    
AleIV=0.0;
OBu_t0   = getappdata(0, 'OBu_t0'); 
OCu_t0   = getappdata(0, 'OCu_t0'); 
OBp_t0   = getappdata(0, 'OBp_t0'); 
K_form   = getappdata(0, 'K_form');

%% osteoporosis
if Time>TimeInterval_1
    Time2 = Time - TimeInterval_1;
    P_RANKL_d= P_RANKL_d_PMO * Time2^dPMO / (tPMO^dPMO + Time2^dPMO);
    Deg_Scl=D_Scl_PMO;
end
P_RANKL_d0 = P_RANKL_d;
    
%% IV alendronate treatment
if (LoadCase==50.1) %IV administration
    if ((Time-TimeInterval_2)>=0 && (Time-TimeInterval_2)<=0.5)
        AleIV=7.5/12*24; %7.5mg during 12 hours (mg/day)
    elseif ((Time-TimeInterval_2)>=1) && ((Time-TimeInterval_2)<=1.5)
        AleIV=7.5/12*24; %7.5mg during 12 hours (mg/day)
    elseif ((Time-TimeInterval_2)>=2) && ((Time-TimeInterval_2)<=2.5)
        AleIV=7.5/12*24; %7.5mg during 12 hours (mg/day)
    elseif ((Time-TimeInterval_2)>=3) && ((Time-TimeInterval_2)<=3.5)
        AleIV=7.5/12*24; %7.5mg during 12 hours (mg/day)
    else
        AleIV=0;
    end
end 

%% action of PTH
Pi_PTH=fu_PTH(Beta_PTH,Deg_PTH,P_PTH_d,KD_PTH_activate,KD_PTH_repress);

Pi_PTH_act = Pi_PTH(1);
Pi_PTH_rep = Pi_PTH(2);
PTH_tot    = Pi_PTH(3);

%% action of TGFbe
Pi_TGFbe=fu_TGFbe(Alpha,KD_TGF_beta_activate,KD_TGF_beta_repress,OCa);

Pi_TGFbeta_OBu_act_t0 = Pi_TGFbe(1);
Pi_TGFbeta_OBu_act    = Pi_TGFbe(2);
Pi_TGFbeta_OCa_act    = Pi_TGFbe(3);
Pi_TGFbeta_OBp_rep    = Pi_TGFbe(4);

%
%% Pi_MSCF - action of MCSF
MCSF         = 0.001; % needs to be changed for disease states
Pi_MCSF_act  = (MCSF)/(MCSF + KD_MCSF_activate);

%% mechanical effects
% definition of "normal" macroscopic stress tensor
sig_macro = sig_macro_t0 + de_sig_macro;
sig_macro_ten = [0 0 0;0 0 0;0 0 sig_macro]*10^-3; % GPa
sig_macro_vec = FU_mat2vec(sig_macro_ten);         % GPa

dens_tis = 1 + (rho_m-1) * vm + (rho_o-1) * vo;
ash = vm * rho_m / (vm * rho_m + rho_o * vo);

%% Micromech Wnt
micromech=fu_micromech_V3(sig_macro_vec,fbm,dens_tis,ash,dam,omega,taueq,gammaRep,gammaAct);

OCYratio=1;
SED_bm0     = micromech(1);
SED_bm      = micromech(2);
Pi_eps_rep  = micromech(3)*OCYratio;
Pi_eps_act  = micromech(4)*OCYratio;
Pi_eps_act_stst= micromech(5);
Pi_eps_rep_stst= micromech(6);

OCY_act_0=fact_0*20;
OCY_act=fact_0*fbm;
Wnt=Wnt0;

[Pi_WNT,Pi_WNT0,Scl,P_Scl_b]=fu_WNT(OBp,OBp_t0,OCY_act,OCY_act_0,Pi_eps_rep,Pi_eps_rep_stst,Wnt,Wnt0,P_Scl_d,Beta_Scl,Beta_Scl_0,Deg_Scl,Scl_max,Deg_SclLRP5);
Pi_NO_PTH=fu_bi_NO_PTH(Pi_eps_act,Deg_NO,P_NO_d,Beta_NO,Beta_NO_0,Beta_PTH,Deg_PTH,P_PTH_d,Pi_eps_act_stst,OCY_act,OCY_act_0);


%% RANK OPG
P_RANKL_d = P_RANKL_d0;

Pi_RANK_act_OCp =  RANKL./(KD_RANKL_activate * 0.2 + RANKL);
Pi_RANK_act_OCu =  RANKL./(KD_RANKL_activate * 1 + RANKL);

% Update RANK and OPG as function of RANKL

RANK = N_RANK_OCp*OCp/(1+(1/K_RANK_RANKL)*RANKL); 
OPG = (Beta_OPG*Pi_PTH_rep*OBa)/(Beta_OPG*Pi_PTH_rep*OBa/OPG_max + Deg_OPG + (Deg_OPG_RANKL/K_OPG_RANKL)*RANKL);

%% RANKL
RANKL_tot = RANKL*(1 + RANK/K_RANK_RANKL + OPG/K_OPG_RANKL);
N_RANKL_OBp = RANKL_tot/OBp_t0;
RANKL_max=N_RANKL_OBp_max*OBp_t0;
RANKL_dam = 1;
if RANKL_dam == 1
    Pi_RANKL_dam = rho_dam + (alpha_dam - rho_dam) * (1+dam50^gammadam) * dam^gammadam / (dam^gammadam + dam50^gammadam);
else
    Pi_RANKL_dam = 1;
end

P_RANKL1 = Beta_RANKL_OBp*Pi_NO_PTH(1)*(1-N_RANKL_OBp/N_RANKL_OBp_max)*OBp;
P_RANKL2 = Beta_RANKL_OCY*(1-RANKL_tot/RANKL_max)*OCY_act * Pi_RANKL_dam;
P_RANKL = P_RANKL1 + P_RANKL2;

%% OBu differentiation
frac_prolifOBp_vs_differOBu = 0.5; % See Buenzli et al, JTB 2012
OBp_sat = 0.005; % saturation of OBp. See Buenzli et al, JTB 2012
OBpNormal = 0.001; % normal steady-state value of OBp. See Buenzli et al, JTB 2012
TGFbNormal = 0.0001; % normal steady-state value of TGFb. See Buenzli et al, JTB 2012

% Intermediate quantities
DifferOBpNormal = D_OBp_t0 * 1/(1+TGFbNormal/KD_TGF_beta_repress);
ProlifOBpNormal = frac_prolifOBp_vs_differOBu*DifferOBpNormal/(1-OBpNormal/OBp_sat);

DifferOBu = (1-frac_prolifOBp_vs_differOBu) * D_OBu_t0 * Pi_TGFbeta_OBu_act_t0;
ProlifOBp = ProlifOBpNormal*(1-OBp/OBp_sat);

OBp_in = DifferOBu * OBu_t0 + ProlifOBp * OBp* Pi_WNT/Pi_WNT0; 
D_OBu = OBp_in; 

%% Alendronate
% CC--> central compartment
% NCT-->non-calcified tissues
% BC-->bone compartment
% AleBC --> alendronate in BC
% AleBC2 --> alendronate in active compartment

Vbone=0.00223; %total bone volume (m^3)
fbmprom=0.772; %mean fbm

surf    = FU_sv(fvas/100);
AleBCsurfmax = f*surf/fbm*5/FU_sv(0.95);
fsv=surf/fbm*5/FU_sv(0.95);

AleBC2=AleBC*fsv;
if AleBC2>AleBCsurfmax
    AleBC2=AleBCsurfmax;
end

kres_ale=K_res/(1+Pi_Ale_rep_kres*K_res*OCa*AleBC2/Vbone);
k_elBC=kres_ale*OCa;

k_NCT=k_NCTmax;
k_BC=k_BCmax;

if LoadCase==50 %(oral dose of alendronate)
    dAleCCdt  = k_elNCT*AleNCT + k_elBC * AleBC2/fbmprom - (k_NCT + k_BC + k_ur)*AleCC + F*ka_ale*Alegut;
    dAlegutdt = -ka_ale*Alegut; 
else %IV adminsitration
    dAleCCdt  = k_elNCT*AleNCT + k_elBC * AleBC2/fbmprom - (k_NCT + k_BC + k_ur)*AleCC + AleIV;
    dAlegutdt=0;
end
dAleNCTdt = k_NCT*AleCC - k_elNCT * AleNCT;
dAleBCdt = k_BC*AleCC - k_elBC * AleBC2/fbmprom;
dUrinedt  = k_ur*AleCC;

%% BCPM differential equations

OBp_in     =  D_OBu + pd_OBp_t0;
OBp_out    =  D_OBp_t0 * Pi_TGFbeta_OBp_rep * OBp;
OBa_in     =  OBp_out + pd_OBa_t0;
OBa_out    =  (D_OBa_t0 + A_OBa_t0)* OBa;
OCp_in     =  D_OCu_t0 * OCu_t0 * Pi_MCSF_act * Pi_RANK_act_OCu + pd_OCp_t0;
OCp_out    =  D_OCp_t0 * Pi_RANK_act_OCp * OCp;
OCa_in     =  OCp_out + pd_OCa_t0;
Ale_A_OCa = A_OCa_t0 * (1 + Pi_Ale_act_apop * k_elBC * AleBC2/Vbone);
OCa_out    =  Ale_A_OCa * Pi_TGFbeta_OCa_act * OCa; 

dOBpdt = OBp_in  - OBp_out;
dOBadt = OBa_in  - OBa_out;
dOCpdt = OCp_in  - OCp_out;
dOCadt = OCa_in  - OCa_out;
dfbmdt = 1*(K_form*OBa - kres_ale*OCa);
dOCYdt = fact_0*dfbmdt; 

%% RANKL
F1 = RANKL*(Deg_RANKL + (Deg_RANK_RANKL/K_RANK_RANKL)*RANK + ...
    (Deg_OPG_RANKL/K_OPG_RANKL)*OPG) - P_RANKL - P_RANKL_d;

%% Mineralization
dvmdt = XKAPPA * (vmmax-vm) - vm * K_form * OBa/fbm;
% Degradation of fatigue properties with mineral
Ca  = 398.8*ash;
aux = 10^(C1-D1*log10(Ca));
ult_strain = aux*1e6;  % Convert the ultimate strain to microstrains
aux        = (ult_strain/2)^delta2;
Nfatiga    = 7 + log10(aux);

%% Damage
% Retrieve information from fu_micromech
max_strain     = micromech(7) * 1e6;       % maximum principal strain [microstrains]
Emod           = micromech(8);             % Young's modulus in GPa
Emod_ref       = 1.763 * (2.1*0.95)^3.2;   % Young's modulus of a cortical bone of tissue density 2.1 and fbm=95%
gamma2         = 12 - 0.018 * (max_strain * Emod /Emod_ref - 4100);
C2             = (exp(C3) - 1) / (10^Nfatiga);
ddamin  = C2/ C3/ gamma2 * ((1-dam)^(1-gamma2)) * (max_strain^delta2) * exp(-C3*((1-dam)^gamma2));
ddamin  = ddamin * Ncycles;
ddamout = dam * kres_ale * OCa/fbm;
ddamdt  = ddamin - ddamout;

%% Output
xdot = [dOBpdt;...  % ODE-1
    dOBadt;...      % ODE-2
    dOCpdt;...      % ODE-3
    dOCadt;...      % ODE-4
    dfbmdt;...      % ODE-5
    F1;             % AE-1
    dvmdt;...       % ODE-6
    ddamdt;...      % ODE-7
    dOCYdt;...      % ODE-8
    dAleCCdt;...    % ODE-9 
    dAlegutdt;...   % ODE-10 
    dAleNCTdt;...   % ODE-11
    dAleBCdt;...    % ODE-12
    dUrinedt];      % ODE-13    
end
