# Supplementary material for: Mechanistic PK-PD model of alendronate treatment of postmenopausal osteoporosis predicts bone site-specific response
Source: Front Bioeng Biotechnol. 2022 Aug 17;10:940620. doi: 10.3389/fbioe.2022.940620 (PMC9428150; doi:10.3389/fbioe.2022.940620)
Supplement: Supplementary file 2 [file DataSheet2.ZIP › BCPM_alendronate/FU_mat2vec.m]

function mat = FU_mat2vec(mat_macro)

mat = [mat_macro(1,1) ...
       mat_macro(2,2) ...
       mat_macro(3,3) ...
       2*mat_macro(1,2) ...
       2*mat_macro(2,3) ...
       2*mat_macro(3,1)];
