# Supplementary material for: Mechanistic PK-PD model of alendronate treatment of postmenopausal osteoporosis predicts bone site-specific response
Source: Front Bioeng Biotechnol. 2022 Aug 17;10:940620. doi: 10.3389/fbioe.2022.940620 (PMC9428150; doi:10.3389/fbioe.2022.940620)
Supplement: Supplementary file 2 [file DataSheet2.ZIP › BCPM_alendronate/fu_micromech_V3.m]

function micromech=fu_micromech_V3(sig_macro_vec,fbm,dens_tis,ash,dam,omega,taueq,gammaRep,gammaAct)

% This function calculates the "bone matrix strain vector" assuming bone as an isotropic material

fvas     = 1 - fbm  / 100;    % current vascular porosity in [0,1]

% Apparent density
dens  = dens_tis * fbm /100;

%Beaupre
if dens<1.2
    E_mod  = 2.014 * (dens)^2.5 * (1-dam); % GPa 
else
    E_mod  = 1.763 * (dens)^3.2 * (1-dam); % GPa 
end

nu    = 0.3; 

%   Compliance tensors           
S  = zeros(6,6);
S(1,1) = 1/E_mod; 
S(1,2) = -nu/E_mod; 
S(1,3) = -nu/E_mod;
S(2,1) = S(1,2);
S(2,2) = S(1,1);
S(2,3) = -nu/E_mod;
S(3,1) = -nu/E_mod;
S(3,2) = -nu/E_mod;
S(3,3) = S(1,1);
S(4,4) = (2+2*nu)/E_mod; 
S(5,5) = (2+2*nu)/E_mod; 
S(6,6) = (2+2*nu)/E_mod; 

% Macroscopic Stiffness Tensor
Cmacro  = inv(S) ;

% macroscopic strain using Hooke's law
Emacro   = S * sig_macro_vec' ;

% Maximum principal strain
eps_mat = FU_vec2mat(Emacro);
eigenstrain = eig(eps_mat,'vector');
max_strain  = max(eigenstrain); 
min_strain  = min(eigenstrain);
max_strain2 = max(abs(max_strain),abs(min_strain)); % Maximum strain in absolute value

if max_strain < 0
    max_strain=0.0;
end
 
% strain energy density at the continuum level
SED    = 1/2* Emacro'  * Cmacro  * Emacro  ;       % GPa

% strain energy density in bone matrix, at the tissue level
SED_bm    = 1000 * SED  / (1-fvas)^2  ;       % MPa

%% Parameters
valeq=omega;
alpha=valeq/omega;      % alpha is set equal to 1
rho=0;                  % rho is set equal to 0

deltaRep=(((valeq - rho)* taueq^gammaRep)/(alpha - valeq))^(1/gammaRep);
deltaAct=(((alpha - valeq)* taueq^gammaAct)/(valeq-rho))^(1/gammaAct);

%% Caculate Pi functions

Pi_eps_act = rho+(alpha-rho)*SED_bm^gammaAct/(deltaAct^gammaAct+SED_bm^gammaAct);
Pi_eps_rep = alpha-(alpha-rho)*SED_bm^gammaRep/(deltaRep^gammaRep+SED_bm^gammaRep);
Pi_eps_act_stst = rho+(alpha-rho)*taueq^gammaAct/(deltaAct^gammaAct+taueq^gammaAct);
Pi_eps_rep_stst = alpha-(alpha-rho)*taueq^gammaRep/(deltaRep^gammaRep+taueq^gammaRep);

micromech = [taueq; ...
             SED_bm;
             Pi_eps_rep;...
             Pi_eps_act;
             Pi_eps_act_stst;
             Pi_eps_rep_stst;
             max_strain;
             E_mod;
             max_strain2];
end
         
