# Supplementary material for: Mechanistic PK-PD model of alendronate treatment of postmenopausal osteoporosis predicts bone site-specific response
Source: Front Bioeng Biotechnol. 2022 Aug 17;10:940620. doi: 10.3389/fbioe.2022.940620 (PMC9428150; doi:10.3389/fbioe.2022.940620)
Supplement: Supplementary file 2 [file DataSheet2.ZIP › BCPM_alendronate/fu_modelparameters.m]

function ModelParameter=fu_modelparameters()

%% osteoblast specific parameters
ModelParameter(1)   = 0.166;                   % D_OBu: differentiation rate of OB progenitors
ModelParameter(2)   = 0.185;                   % D_OBp: differentiation rate of responding OB
ModelParameter(3)   = 0.212*0.9;               % A_OBa: rate of elimination of active OB
ModelParameter(4)   = 0.212*0.1;               % D_OBa: differentiation rate of active OB 

%% osteoclast specific parameters
ModelParameter(5)   = 0.0219;                  % D_OCu: differentiation rate of OC progenitors
ModelParameter(6)   = 0.01958;                 % D_OCp: differentiation of OC precursors
ModelParameter(7)   = 10.0;                    % A_OCa: rate of OC apoptosis

%% parameters for functions

ModelParameter(8)   = 5.632788096754291e-004;  % KD_TGF_beta_activate: Activation coefficients related to TGF-be
ModelParameter(9)   = 1.754260518210943e-004;  % KD_TGF_beta_repress: Repression coefficients related to TGF-be
ModelParameter(10)  = 0.899382;                % KD_PTH_activate: Activation coefficient for RANKL production related to PTH binding
ModelParameter(11)  = 2.225814277099542e-001;  % KD_PTH_repress: Repression coefficient for RANKL production related to PTH binding
ModelParameter(12)  = 16.7;                    % KD_RANKL_activate: Activation coefficient related to RANKL binding to RANK
ModelParameter(13)  = 4.16e3;                  % N_RANK_max: max expression on OCp
ModelParameter(14)  = 1.000e-03;               % KD_MCSF_activate: Activation coefficient related to MCSF binding on OCu
ModelParameter(15)  = 0.00e+1;                 % P_RANKL_d: external injection RANKL
ModelParameter(16)  = 0.00e+1;                 % P_OPG_d: external injection OPG 
ModelParameter(17)  = 0.00e+4;                 % P_PTH_d: external injection PTH
ModelParameter(18)  = 8.6e+1;                  % Deg_PTH: rate of elimination of PTH
ModelParameter(19)  = 2.50e+2;                 % Beta_PTH: rate of synthesis of systemic PTH
ModelParameter(20)  = 1.624900337835679e+008;  % Beta_OPG: min rate of production of OPG per cell
ModelParameter(21)  = 3.5e-1/(2.3e-5/35);      % Deg_OPG: rate of elimination of OPG
ModelParameter(22)  = 2e+8*2.3e-5/35;          % N_OPG_max: Maximum possible OPG concentration
ModelParameter(23)  = 2.36e4;1.642450e+005;    % Beta_RANKL OB: Production rate of RANKL per cell
ModelParameter(24)  = 2.703476e+006;           % N_RANKL_max:Max # of RANKL on each cell surface
ModelParameter(25)  = 1.0132471014805027e+1;   % Deg_RANKL: Rate of degradation of RANKL
ModelParameter(26)  = 2500.0;                  % K_res: Relative rate of bone resorption (normalized with respect to normal bone resorption)
ModelParameter(27)  = 1.0;                     % Alpha: TGF-be content stored in bone matrix 

%% stress
fbmI=getappdata(0, 'fbm_t0');
if fbmI==25
    ModelParameter(28)= 0.50365;               % sig_macro: stress
elseif fbmI==15
    ModelParameter(28)=-0.1457;
end
ModelParameter(29) = 0;                        % de_sig_macro: stress increment

%% parameters for competitive binding reactions
ModelParameter(30) = 1.0132471014805027e+1;    % Deg_RANK_RANKL: rate of degradation of RANK-RANKL 
ModelParameter(31) = 1.0132471014805027e+1;    % Deg_OPG_RANKL: rate of degradation of OPG-RANKL
ModelParameter(32) = 100/10;                   % K_RANK_RANKL dissociation binding constant
ModelParameter(33) = 23000*2.3e-5/35;          % K_OPG_RANKL dissociation binding constant
ModelParameter(34) = 2.4e4;                    % beta_Scl: production rate
ModelParameter(35) = 0;                        % P_Scl_d: external Scl dosing    
ModelParameter(36) = 3.44e3;                   % Beta_NO: NO production rate
ModelParameter(37) = 0.0021;                   % Deg_NO: NO clearance rate 
ModelParameter(38) = 0;                        % P_NO_d: NO external dosing
ModelParameter(39) = 170;                      % Wnt 
ModelParameter(40) = 4.14138e-4;               % fact: [OCY] / fbm, constant
ModelParameter(41) = 1;                        % Deg_Scl: rate of elimination of OPG
ModelParameter(42) = 70;                       % Scl_max: Maximum possible OPG concentration
ModelParameter(43) = 50;                       % Deg_SclLRP5: rate of degradation of Scl-LRP5
ModelParameter(44) =5.66e3;                    % Beta_RANKL_OCY: Production rate of RANKL

%% Damage model
ModelParameter(45) = -20;                      % C3
ModelParameter(46) = 14.1;                     % delta2
ModelParameter(47) = 1e4;                      % Ncycles
ModelParameter(48) = 0.15;	                   % dam50: value of damage for which the upregulation of OCy on RANKL production is 50%
ModelParameter(49) = 1;                        % gammadam: shape factor of upregulation of OCy on RANKL production due to damage

%% Mineralization model
ModelParameter(50) = 0.007;                    % XKAPPA: Parameter for rate of mineralization 
ModelParameter(51) = 0.516;                    % vmmax: Maximum mineral specific volume
ModelParameter(52) = 3.2;                      % rho_m: density of mineral [g/cm3]
ModelParameter(53) = 1.41;                     % rho_o: density of organic phase [g/cm3]
ModelParameter(54) = 3/7;                      % vo: specific volume of organic phase [mm3/mm3]
% Degradation of fatigue properties with mineral
ModelParameter(55) = 11.341;                   % D1: Slope of the regression line
ModelParameter(56) = 25.452;                   % C1: Intercept of regression

%% PMO
ModelParameter(57) = 8;7.45798;                % P_RANKL_d_PMO: Production of RANKL due to PMO 
ModelParameter(58) = 20;                       % tau_PMO: characteristic time of decay of degradation of Scl
ModelParameter(59) = 0.800802;                 % dPMO: Shape factor of sigmoidal function describing RANKL increase due to PMO
ModelParameter(60) = 300;                      % tPMO: Time to reach 50% of max increase of RANKL production

%% Mechanical feedback
ModelParameter(61) = 0.95;                     % omega: value of the regulation functions for the homeostatic stress
ModelParameter(62) = 6.652e-3;	               % taueq: SED at homeostasis 
ModelParameter(63) = 8.01559;                  % gammaRep:
ModelParameter(64) = 7;                        % gammaAct:
ModelParameter(65) = 0.04;                     % rho_dam
ModelParameter(66) = 1;                        % alpha_dam

%% Sclerostin degration
ModelParameter(67) = 1;                        % delta_SCL descripcion
ModelParameter(68) = 3*365;                    % Time_SCL
ModelParameter(69) = 1;                        % alpha_SCL
ModelParameter(70) = 0;                        % rho_SCL

%% External 
ModelParameter(71) = 0;                        % pd_OBa
ModelParameter(72) = 0;                        % pd_OBp
ModelParameter(73) = 0;                        % pd_OCY
ModelParameter(74) = 0;                        % pd_OCp 
ModelParameter(75) = 0;                        % pd_OCa

%% Alendronate
% NCT--> non-calcified tissues
% BC--> bone
% CC--> central 
ModelParameter(76) = 14.8;                     % k_elur: urine elimination rate 1/day
ModelParameter(77) = 6.81;                     % k_NCT:  NCT absorption rate 1/day
ModelParameter(78) = 0.049;                    % k_elNCT: NCT elimination rate 1/day
ModelParameter(79) = 7.39;                     % k_BC: BC absorption rate  1/day
ModelParameter(80) = 16.33;                    % k_CC: CC absorption rate  1/day
ModelParameter(81) = 0.00536;                  % F: bioavailability      ---
ModelParameter(82) = 3.84;                     % Vc: distribution volume of CC l
ModelParameter(83) = 0.039926;                 % Pi_Ale_act_apop: effect of alendronate on apoptosis day/mg
ModelParameter(84) = 0.044023;                 % Pi_Ale_rep_kres: effect of alendronate on resorption  day/mg
ModelParameter(85) = 0.0772;                   % f
