# Supplementary material for: Mechanistic PK-PD model of alendronate treatment of postmenopausal osteoporosis predicts bone site-specific response
Source: Front Bioeng Biotechnol. 2022 Aug 17;10:940620. doi: 10.3389/fbioe.2022.940620 (PMC9428150; doi:10.3389/fbioe.2022.940620)
Supplement: Supplementary file 2 [file DataSheet2.ZIP › BCPM_alendronate/fu_PTH.m]

function Pi_PTH=fu_PTH(Beta_PTH,Deg_PTH,P_PTH_d,KD_PTH_act,KD_PTH_rep)
 
% This function calculates the PTH activator/repressor function values 

PTH_tot    = (Beta_PTH+P_PTH_d)/Deg_PTH;
 
Pi_PTH_act  = (PTH_tot)/(PTH_tot + KD_PTH_act);
Pi_PTH_rep = 1/(1+(PTH_tot/(KD_PTH_rep)));
     
Pi_PTH = [Pi_PTH_act,Pi_PTH_rep,PTH_tot];
    
end
