# Supplementary material for: Mechanistic PK-PD model of alendronate treatment of postmenopausal osteoporosis predicts bone site-specific response
Source: Front Bioeng Biotechnol. 2022 Aug 17;10:940620. doi: 10.3389/fbioe.2022.940620 (PMC9428150; doi:10.3389/fbioe.2022.940620)
Supplement: Supplementary file 2 [file DataSheet2.ZIP › BCPM_alendronate/fu_Scl.m]

function [Scl,OCYprod]=fu_Scl(OCY,Pi_eps_rep,Wnt,LRP5tot,P_Scl_d,beta_Scl,Deg_Scl,Scl_max,Deg_SclLRP5,KD_WntLRP5,KD_SclLRP5)

% Scl calculations

OCYprod=(beta_Scl*OCY)*(Pi_eps_rep); 
A=1/KD_SclLRP5*(Deg_Scl+OCYprod/Scl_max);
B=A*KD_SclLRP5*(1+Wnt/KD_WntLRP5)+Deg_SclLRP5*LRP5tot/KD_SclLRP5-(P_Scl_d+OCYprod)/KD_SclLRP5;
C=-(P_Scl_d+OCYprod)*(1+Wnt/KD_WntLRP5);

Delta=B^2-4*A*C;

Scl=(-B+sqrt(Delta))/(2*A); % select positive root
P_Scl_b=OCYprod*(1-Scl/Scl_max);
end
