# Supplementary material for: Mechanistic PK-PD model of alendronate treatment of postmenopausal osteoporosis predicts bone site-specific response
Source: Front Bioeng Biotechnol. 2022 Aug 17;10:940620. doi: 10.3389/fbioe.2022.940620 (PMC9428150; doi:10.3389/fbioe.2022.940620)
Supplement: Supplementary file 2 [file DataSheet2.ZIP › BCPM_alendronate/FU_sv.m]

function sv = FU_sv(fvas)

% function to compute the specific surface area
           
sv = 32.2 * fvas - 93.9*fvas.^2 + 134*fvas.^3 - 101*fvas.^4 + 28.8*fvas.^5;
