# Supplementary material for: Mechanistic PK-PD model of alendronate treatment of postmenopausal osteoporosis predicts bone site-specific response
Source: Front Bioeng Biotechnol. 2022 Aug 17;10:940620. doi: 10.3389/fbioe.2022.940620 (PMC9428150; doi:10.3389/fbioe.2022.940620)
Supplement: Supplementary file 2 [file DataSheet2.ZIP › BCPM_alendronate/fu_TGFbe.m]

function Pi_TGFbe=fu_TGFbe(Alpha,KD_TGF_beta_activate,KD_TGF_beta_repress,OCa)
 
% This function claculated the TGFbe activator/repressor function values 
OCa_t0 = 1.0e-04; 
Pi_TGFbeta_OBu_act_t0 = (Alpha*OCa_t0)./(KD_TGF_beta_activate+Alpha.*OCa_t0);
            
% TGF-be acts on OBu, OBp, and OCa
Pi_TGFbeta_OBu_act = (Alpha*OCa)./(KD_TGF_beta_activate+Alpha.*OCa);  
Pi_TGFbeta_OCa_act = (Alpha*OCa)./(KD_TGF_beta_activate+Alpha.*OCa);  
Pi_TGFbeta_OBp_rep = 1/(1+(Alpha*OCa./(KD_TGF_beta_repress))); 

Pi_TGFbe = [Pi_TGFbeta_OBu_act_t0, ...
            Pi_TGFbeta_OBu_act, ...
            Pi_TGFbeta_OCa_act, ...
            Pi_TGFbeta_OBp_rep];
    
