# Supplementary material for: Mechanistic PK-PD model of alendronate treatment of postmenopausal osteoporosis predicts bone site-specific response
Source: Front Bioeng Biotechnol. 2022 Aug 17;10:940620. doi: 10.3389/fbioe.2022.940620 (PMC9428150; doi:10.3389/fbioe.2022.940620)
Supplement: Supplementary file 2 [file DataSheet2.ZIP › BCPM_alendronate/FU_vec2mat.m]

function [eps_mat] = FU_vec2mat(strain)

eps_mat(1,1) = strain(1);
eps_mat(1,2) = 0.5*strain(4);
eps_mat(1,3) = 0.5*strain(6);
eps_mat(2,1) = 0.5*strain(4);
eps_mat(2,2) = strain(2);
eps_mat(2,3) = 0.5*strain(5);
eps_mat(3,1) = 0.5*strain(6);
eps_mat(3,2) = 0.5*strain(5);
eps_mat(3,3) = strain(3);
              
         
              
    
