# Supplementary material for: Mechanistic PK-PD model of alendronate treatment of postmenopausal osteoporosis predicts bone site-specific response
Source: Front Bioeng Biotechnol. 2022 Aug 17;10:940620. doi: 10.3389/fbioe.2022.940620 (PMC9428150; doi:10.3389/fbioe.2022.940620)
Supplement: Supplementary file 2 [file DataSheet2.ZIP › BCPM_alendronate/fu_WNT.m]

function [Pi_WNT,Pi_WNT0,Scl,P_Scl_b]=fu_WNT(OBp,OBp_t0,OCY_conc,OCY_conc_0,Pi_eps_rep,Pi_eps_rep_stst,Wnt,Wnt0,P_Scl_d,Beta_Scl,Beta_Scl_0,Deg_Scl,Scl_max,Deg_SclLRP5)
 
% action of wnt signalling to regulate bone remodeling

LRP5perCell=5;
LRP5tot0=LRP5perCell*OBp_t0;
LRP5tot=LRP5perCell*OBp;
KD_WntLRP5=1000;
KD_SclLRP5=10;
[Scl,P_Scl_b]=fu_Scl(OCY_conc,Pi_eps_rep,Wnt,LRP5tot,P_Scl_d,Beta_Scl,Deg_Scl,Scl_max,Deg_SclLRP5,KD_WntLRP5,KD_SclLRP5);
[Scl0,~]=fu_Scl(OCY_conc_0,Pi_eps_rep_stst,Wnt0,LRP5tot0,P_Scl_d,Beta_Scl_0,Deg_Scl,Scl_max,Deg_SclLRP5,KD_WntLRP5,KD_SclLRP5);

Pi_WNT=Wnt/(KD_WntLRP5*(1+Wnt/KD_WntLRP5+Scl/KD_SclLRP5));
Pi_WNT0=Wnt0/(KD_WntLRP5*(1+Wnt0/KD_WntLRP5+Scl0/KD_SclLRP5));

end
