# Supplementary material for: Mechanistic PK-PD model of alendronate treatment of postmenopausal osteoporosis predicts bone site-specific response
Source: Front Bioeng Biotechnol. 2022 Aug 17;10:940620. doi: 10.3389/fbioe.2022.940620 (PMC9428150; doi:10.3389/fbioe.2022.940620)
Supplement: Supplementary file 2 [file DataSheet2.ZIP › BCPM_alendronate/init_modelparameters.m]

D_OBu_t0             = ModelParameter(1);
D_OBp_t0             = ModelParameter(2);   
A_OBa_t0             = ModelParameter(3); 
D_OBa_t0             = ModelParameter(4);   
D_OCu_t0             = ModelParameter(5);   
D_OCp_t0             = ModelParameter(6);   
A_OCa_t0             = ModelParameter(7);
KD_TGF_beta_activate = ModelParameter(8);
KD_TGF_beta_repress  = ModelParameter(9);
KD_PTH_activate      = ModelParameter(10);
KD_PTH_repress       = ModelParameter(11);
KD_RANKL_activate    = ModelParameter(12);
N_RANK_OCp           = ModelParameter(13);
KD_MCSF_activate     = ModelParameter(14);
P_RANKL_d            = ModelParameter(15);
P_OPG_d              = ModelParameter(16);
P_PTH_d              = ModelParameter(17);
Deg_PTH              = ModelParameter(18);
Beta_PTH             = ModelParameter(19);
Beta_OPG             = ModelParameter(20);
Deg_OPG              = ModelParameter(21);
OPG_max              = ModelParameter(22);
Beta_RANKL_OBp       = ModelParameter(23);
N_RANKL_OBp_max      = ModelParameter(24);
Deg_RANKL            = ModelParameter(25);
K_res                = ModelParameter(26);
Alpha                = ModelParameter(27);
sig_macro_t0         = ModelParameter(28);
de_sig_macro         = ModelParameter(29);
Deg_RANK_RANKL       = ModelParameter(30);    
Deg_OPG_RANKL        = ModelParameter(31);    
K_RANK_RANKL         = ModelParameter(32); 
K_OPG_RANKL          = ModelParameter(33); 
Beta_Scl_0           = ModelParameter(34);       
P_Scl_d              = ModelParameter(35);            
Beta_NO_0            = ModelParameter(36);  
Deg_NO               = ModelParameter(37); 
P_NO_d               = ModelParameter(38);
Wnt0                 = ModelParameter(39);
fact_0               = ModelParameter(40);
Deg_Scl              = ModelParameter(41);
Scl_max              = ModelParameter(42);
Deg_SclLRP5          = ModelParameter(43);
Beta_RANKL_OCY       = ModelParameter(44);
C3                   = ModelParameter(45);
delta2               = ModelParameter(46);
Ncycles              = ModelParameter(47);
dam50                = ModelParameter(48);
gammadam             = ModelParameter(49);
XKAPPA               = ModelParameter(50);
vmmax                = ModelParameter(51);
rho_m                = ModelParameter(52);
rho_o                = ModelParameter(53);
vo                   = ModelParameter(54);
D1                   = ModelParameter(55);
C1                   = ModelParameter(56);
P_RANKL_d_PMO        = ModelParameter(57);
tau_PMO              = ModelParameter(58);
dPMO                 = ModelParameter(59);
tPMO                 = ModelParameter(60);
omega                = ModelParameter(61);
taueq                = ModelParameter(62);
gammaRep             = ModelParameter(63);
gammaAct             = ModelParameter(64);
rho_dam              = ModelParameter(65);
alpha_dam            = ModelParameter(66);
delta_SCL            = ModelParameter(67);
Time_SCL             = ModelParameter(68);
alpha_SCL            = ModelParameter(69);
rho_SCL              = ModelParameter(70);
pd_OBa_t0            = ModelParameter(71);
pd_OBp_t0            = ModelParameter(72);
pd_OCY_t0            = ModelParameter(73);
pd_OCp_t0            = ModelParameter(74);
pd_OCa_t0            = ModelParameter(75);
k_ur                 = ModelParameter(76);
k_NCTmax             = ModelParameter(77);
k_elNCT              = ModelParameter(78);
k_BCmax              = ModelParameter(79);
ka_ale               = ModelParameter(80);
F                    = ModelParameter(81);
Vc                   = ModelParameter(82);
Pi_Ale_act_apop      = ModelParameter(83);
Pi_Ale_rep_kres      = ModelParameter(84);
f                    = ModelParameter(85);
