# Supplementary material for: Mechanistic PK-PD model of alendronate treatment of postmenopausal osteoporosis predicts bone site-specific response
Source: Front Bioeng Biotechnol. 2022 Aug 17;10:940620. doi: 10.3389/fbioe.2022.940620 (PMC9428150; doi:10.3389/fbioe.2022.940620)
Supplement: Supplementary file 2 [file DataSheet2.ZIP › BCPM_alendronate/Main_bone_model.m]

% run_BONEREMODELING
clear all
close all
clc

%% control parameters
%%fbm_t0 defines type of bone we are studying according
fbm_t0=15;

%LoadCase defines the type of treatment
LoadCase=50; %Oral Alendronate
% LoadCase=50.1; %IV alendronate

setappdata(0,'fbm_t0',fbm_t0);
setappdata(0,'LoadCase',LoadCase);

%% model input parameters
ModelParameter=fu_modelparameters();
init_modelparameters;

% Time intervals definition
TimeInitial = 0; % Start of study [days]
daysinmonths= 30.4167;
TimeInterval_1 = 0.5*12*daysinmonths;% Start of osteoporosis [days]
TimeInterval_2 = TimeInterval_1+19*12*daysinmonths; % Start of treatment [days]
TimeEnd = TimeInterval_2+2*12*daysinmonths; % End of study [days] 

% avoid errors
if TimeInterval_2<TimeInterval_1
    TimeInterval_2=TimeInterval_1+1;
end
if TimeInterval_2>TimeEnd
    TimeEnd=TimeInterval_2+100;
end
setappdata(0,'TimeInterval_1',TimeInterval_1);
setappdata(0,'TimeInterval_2',TimeInterval_2);

%% Loadcase
doseAl=0;
if (LoadCase==50) %oral
    doseAl=70; %mg
end

%% Steady State 
OBu_t0  = 1.0e-2; 
OCu_t0  = 1.0e-2;  

if (fbm_t0==15)
    OBp_t0   = 1.1631869976e-03; 
    OBa_t0   = 9.1880026722e-04; 
    OCY_t0   = 1.2734398187e-02; 
    OCp_t0   = 1.3556879825e-03; 
    OCa_t0   = 1.8376005344e-05;  
    RANKL_t0   = 9.3496958932e-01; 
    vm_t0   = 3.5893417161e-01; 
    dam_t0   = 6.4238569035e-11; 
elseif (fbm_t0==25)
    OBp_t0   = 1.0993792851e-03; 
    OBa_t0   = 8.7256220470e-04; 
    OCY_t0   = 1.2093400628e-02; 
    OCp_t0   = 1.3327554974e-03; 
    OCa_t0   = 1.7451244094e-05; 
    RANKL_t0   = 8.4002979789e-01; 
    vm_t0   = 4.1302790850e-01; 
    dam_t0   = 3.2985264703e-03;
end
Kresformratio=0.02;
K_form = K_res*Kresformratio;

setappdata(0, 'OBu_t0',OBu_t0); 
setappdata(0, 'OCu_t0',OCu_t0); 
setappdata(0, 'OBp_t0',OBp_t0); 
setappdata(0, 'K_form',K_form);

%%    DAE System to Solve 
M = eye(14,14); %mass matrix
M(6,6)= 0; %algebraic equation
options = odeset('Mass',M,'InitialStep',1e-7, 'RelTol',1e-6,'AbsTol',1e-6*ones(14,1)); 

%Initial conditions
AleCC_t0=0.0;
Alegut_t0=0.0;
AleNCT_t0=0.0;
AleBC_t0=0.0;
AleUrine_t0=0.0;

x_t0 = [OBp_t0, OBa_t0, OCp_t0, OCa_t0, fbm_t0, RANKL_t0, vm_t0, dam_t0,OCY_t0,AleCC_t0, Alegut_t0,AleNCT_t0,AleBC_t0,AleUrine_t0];

%% ODE Calculations
[TimeVector1,CellsVector1] = ode23t(@(t,y) fu_bonecelldynamics_wSclAb(t,y,ModelParameter),[TimeInitial TimeInterval_1-1e-6],x_t0,options);
[TimeVector2,CellsVector2] = ode23t(@(t,y) fu_bonecelldynamics_wSclAb(t,y,ModelParameter),[TimeInterval_1+1e-6 TimeInterval_2-1e-6],CellsVector1(size(CellsVector1,1),:),options);
TimeVector=[TimeVector1;TimeVector2];
CellsVector=[CellsVector1;CellsVector2];
if LoadCase==50
    Timeaux=TimeInterval_2;
    daysdose=7;
    index=size(CellsVector,1);
    for i=1:ceil((TimeEnd-TimeInterval_2)/daysdose) 
        condini=CellsVector(size(CellsVector,1),:);
        condini(1,11)=condini(1,11)+doseAl;
        [TimeVector_aux,CellsVector_aux] = ode23t(@(t,y) fu_bonecelldynamics_wSclAb(t,y,ModelParameter),[Timeaux (Timeaux+daysdose-1e-6)],condini,options);
        TimeVector=[TimeVector;TimeVector_aux];
        CellsVector=[CellsVector;CellsVector_aux];
        Timeaux=Timeaux+daysdose;
    end 
else
    [TimeVector3,CellsVector3] = ode23t(@(t,y) fu_bonecelldynamics_wSclAb(t,y,ModelParameter),[TimeInterval_2+1e-6 TimeEnd],CellsVector2(size(CellsVector2,1),:),options);
    TimeVector=[TimeVector;TimeVector3];
    CellsVector=[CellsVector;CellsVector3];
end
    
if LoadCase==50
    TimeVector3=TimeVector(index+1:size(TimeVector,1));
    CellsVector3=CellsVector(index+1:size(TimeVector,1),:);
end

%% Results
appdens3 = CellsVector3(:,5).*(1 + CellsVector3(:,7) * (rho_m-1) + vo * (rho_o-1)) / 100;
BDG = (appdens3 - appdens3(1)) / appdens3(1) * 100; % [%]

if (LoadCase==50) %(oral alendronate)
    %% Plasma concentration (oral alendronate)
    Chae_con = [0.25, 9.12442396313364
    0.50, 18.870967741935488
    0.75, 27.304147465437794
    1.01, 28.133640552995395
    1.49, 24.47004608294931
    2.01, 19.562211981566826
    2.98, 12.995391705069128
    4.01, 8.225806451612907
    4.98, 5.7373271889400925
    5.98, 3.940092165898612
    6.97, 1.9354838709677438];%Experimental data Chae ng/mL

    Chae_con(:,1)=Chae_con(:,1)/24+TimeInterval_2;
    Chae_model=CellsVector(:,10)*1e6/(Vc*1000);
    valconshort=interp1(TimeVector,Chae_model,Chae_con(:,1));
    e1= sqrt(sum((valconshort-Chae_con(:,2)).^2)/length(valconshort))/mean(Chae_con(:,2));

    f1=figure;
    plot((Chae_con(:,1)-TimeInterval_2)*24,Chae_con(:,2),'r*','MarkerSize',8)
    hold on
    plot((TimeVector-TimeInterval_2)*24,CellsVector(:,10)*1e6/(Vc*1000),'b','LineWidth',1) %ng/ml
    movegui(f1,'west');
    xlabel('Time (h)','Fontsize', 14,'interpreter','latex')
    ylabel('Plasma concentration of alendronate ($\frac{ng}{ml}$)','Fontsize', 14,'interpreter','latex')
    legend('Chae et al.','Model PK-PD1','Location','Northeast','Box','off','interpreter','latex','Fontsize', 14)
    axis([0 15 0 30])
    set(gca,'FontSize',14)

    %% Urine short (oral alendronate)

    Kang_uri = [0.12 6.814424869639765
    0.69 51.70799310062915
    1.52 107.4249992522358
    2.6 136.69069482248076
    3.52 153.93134527761993
    5.07 168.77137359295705
    7.01 178.40357331578582
    10. 185.23734035234645
    18 194.50901803607212
    27.1 198.57725401050857];%Experimental data Kang ug

    Kang_uri(:,1)=Kang_uri(:,1)/24+TimeInterval_2;
    Kang_model=CellsVector(:,14)*1000; %microgram

    valurishort=interp1(TimeVector,Kang_model,Kang_uri(:,1));
    e2= sqrt(sum((valurishort-Kang_uri(:,2)).^2)/length(valurishort))/mean(Kang_uri(:,2));

    f2=figure;
    plot((Kang_uri(:,1)-TimeInterval_2)*24,Kang_uri(:,2),'r*','MarkerSize',8)
    hold on
    plot((TimeVector-TimeInterval_2)*24,CellsVector(:,14)*1000,'b','LineWidth',1) %microgram
    movegui(f2,'north');
    xlabel('Time (h)','Fontsize', 14,'interpreter','latex')
    ylabel('Urinary excretion of alendronate ($\mu g$)','Fontsize', 14,'interpreter','latex')
    legend('Kang et al.','Model PK-PD1','Location','Southeast','Box','off','interpreter','latex','Fontsize', 14)
    axis([0 30 0 200])
    set(gca,'FontSize',14)
    
    %% BDG
    %Experimental data Rizzoli
    Rizzoli_time=[0,6,12,24]*daysinmonths;
    BDGchange_hip_Riz=[0,2.231677130523549, 2.985795397682162, 4.100519745664895];
    BDGchange_ls_Riz=[0,3.733678529708021,5.060860974251868,7.059470748951701];
    
    timeinterp=TimeVector3-TimeInterval_2;
    valBDG=interp1(timeinterp,BDG,Rizzoli_time);

    figure;
    if (fbm_t0==15)
        e3= sqrt(sum((valBDG-BDGchange_ls_Riz).^2)/length(valBDG))/mean(BDGchange_ls_Riz);
        
        plot(Rizzoli_time,BDGchange_ls_Riz,'xr','MarkerSize',8)
        hold on
        plot(TimeVector3-TimeInterval_2, BDG,'b','LineWidth',1)
        legend('Rizzoli et al.','Model PK-PD1 (70mg weekly)','Location','Southeast','Box','off','interpreter','latex','Fontsize', 14)
        xlabel('Time (days)','Fontsize', 14,'interpreter','latex')
        ylabel('BDG (\%)','Fontsize', 14,'interpreter','latex')
        title('$f_{bm} = 15\textrm{\%}$','Fontsize', 14,'interpreter','latex')
        set(gca,'FontSize',14)
    elseif (fbm_t0==25)
        e3= sqrt(sum((valBDG-BDGchange_hip_Riz).^2)/length(valBDG))/mean(BDGchange_hip_Riz);

        plot(Rizzoli_time,BDGchange_hip_Riz,'xr','MarkerSize',8)
        hold on
        plot(TimeVector3-TimeInterval_2, BDG,'b','LineWidth',1)
        legend('Rizzoli et al.','Model PK-PD1 (70mg weekly)','Location','Southeast','Box','off','interpreter','latex','Fontsize', 14)
        xlabel('Time (days)','Fontsize', 14,'interpreter','latex')
        ylabel('BDG (\%)','Fontsize', 14,'interpreter','latex')
        title('$f_{bm} = 25\textrm{\%}$','Fontsize', 14,'interpreter','latex')
        set(gca,'FontSize',14)
    end
    
elseif (LoadCase==50.1) % (IV alendronate)
    %% Urine long
    khan = [
    1.22, 21.45969548871674
    3.35, 48.88400270328968
    3.95, 50.69366898730506
    6.69, 52.29427547385134
    7.3, 53.895124770847644
    9.13, 54.52133292145487
    14.91, 57.72246495773075
    30.42, 61.47922824047407
    59.32, 64.67736561453302
    91.26, 66.13495674601623
    121.68, 67.10579386202161
    152.1, 67.72827891906184
    182.52, 68.14202792589964
    243.36, 68.83031461489588
    304.2, 69.24034052816668
    365.04, 69.58067984228113
    456.3, 70.3346872264167
    547.56, 70.60153591099109]; %Experimental data Khan

    khan(:,1)=khan(:,1)+TimeInterval_2;
    khan_model=CellsVector(:,14)/30*100;
    valurilong=interp1(TimeVector,khan_model,khan(:,1));
    e4= sqrt(sum((valurilong-khan(:,2)).^2)/length(valurilong))/mean(khan(:,2));
    
    f3=figure;
    plot(khan(:,1)-TimeInterval_2,khan(:,2),'r*','MarkerSize',8)
    hold on
    plot(TimeVector-TimeInterval_2,CellsVector(:,14)/30*100,'b','LineWidth',1) %percentage of total dose
    movegui(f3,'east');
    set(gca,'FontSize',14)
    xlabel('Time (days)','Fontsize', 14,'interpreter','latex')
    ylabel('Urinary excretion of alendronate (\% of total dose)','Fontsize', 13.6,'interpreter','latex')
    legend('Khan et al.','Model PK-PD1','Location','Southeast','Box','off','interpreter','latex','Fontsize', 14)
    axis([0 600 0 80])

end
